# Supplementary material for: The Endocannabinoid System in Neuropsychiatric Disorders: Mechanisms, Dysregulation and Therapeutic Potential
Source: Biomedicines. 2026 Apr 23;14(5):968. doi: 10.3390/biomedicines14050968 (PMC13203790; doi:10.3390/biomedicines14050968)
Supplement: Supplementary file 1 [file biomedicines-14-00968-s001.zip]

Archive with 1 entries (1 files):
- biomedicines-4201583-supplementary.pdf
